# Supplementary material for: A self-powered multifunctional dressing for active infection prevention and accelerated wound healing
Source: Sci Adv. 2023 Jan 25;9(4):eadc8758. doi: 10.1126/sciadv.adc8758 (PMC9876552; doi:10.1126/sciadv.adc8758)
Supplement: Supplementary file 2 — Movie S1 [file sciadv.adc8758_movie_s1.zip]

Archive with 1 entries (1 files):
- sciadv.adc8758_movie_s1.mp4
